# Supplementary material for: A global dataset on tools, frameworks, and indicator sets for smart city assessment
Source: Data Brief. 2020 Mar 2;29:105364. doi: 10.1016/j.dib.2020.105364 (PMC7068057; doi:10.1016/j.dib.2020.105364)
Supplement: Multimedia component 1 [file mmc1.zip]

Archive with 1 entries (1 files):
- dib_105364_APPEND_spl_2_mmc1.XLS
