# Supplementary material for: A global dataset on tools, frameworks, and indicator sets for smart city assessment
Source: Data Brief. 2020 Mar 2;29:105364. doi: 10.1016/j.dib.2020.105364 (PMC7068057; doi:10.1016/j.dib.2020.105364)
Supplement: Multimedia component 1 [file mmc1.zip › dib_105364_APPEND_spl_2_mmc1.XLS]

## Sheet: Cities that have used schemes
City	Country	LRSC	SSCC	CIMI	GPCI	ICI	EP(2017)	EP (2018)	WWC	CSCP	SCG	ASCIMER	SCI-I	Juniper	UK-SCI	CITYkeys	NSCI	CoO	GSSCI	EDCi	City-IQ 2.0	City-IQ 3.0	IDC	EU-MSC (2007)	EU-MSC (2013)	EU-MSC (2014)	Boyd Cohen	MSC-EU	SCP	UCLG	SCBC
Aachen	Germany					*										*							*
Aalborg	Denmark							*																*	*	*
Aarhus	Denmark						*	*												*	*	*		*	*	*
Aberdeen	Scotland														*									*	*	*
Abu Dhabi	United Arab Emirates			*		*	*	*									*		*
Adana	Turkey					*
Addis Ababa	Ethiopia					*
Adelaide	Australia					*	*	*																			*
Agra	India												*
Ahmedabad	India					*					*		*
Ajman	United Arab Emirates					*
Akron	United States					*
Al-Ain	United Arab Emirates					*
Albany	United States					*
Albuquerque	United States					*
Alexandria	Egypt					*
Algiers	Algeria					*
Allentown	United States					*
Albacete	Spain																						*
Alcalá de Henares	Spain																						*
Alcorcón	Spain																						*
Alicante	Spain																						*
Allahabad	India												*
Almada	Portugal																						*
Almaty	Kazakhstan			*		*
Almería	Spain																						*
Amadora	Portugal															*							*
Amman	Jordan			*		*						*
Amritsar	India												*
Amsterdam	Netherlands	*		*	*	*	*	*			*							*		*	*	*					*	*
Amstetten	Austria																												*
Anchorage	United States					*
Ancona	Italy							*																*	*	*
Ankara	Turkey			*		*
Ann Arbor	United States					*
Antalya	Turkey					*
Antwerp	Belgium			*		*
Asansol	India												*
Astana	Kazakhstan					*
Asuncion	Paraguay					*
Athens	Greece	*				*	*	*									*			*								*
Atlanta	United States					*					*																*
Auckland	New Zealand			*		*	*	*																			*
Augsburg	Germany																						*
Augusta	United States					*
Aurangabad	India												*
Austin	United States					*																					*
Aveiro	Portugal																						*
Badajoz	Spain																						*
Badalona	Spain																						*
Bakersfield	United States					*
Baku	Azerbaijan			*		*
Ballarat	Australia					*
Baltimore	United States			*		*
Bandung	Indonesia					*
Bangalore	India					*							*
Bangkok	Thailand			*	*	*																					*
Banska Bystrica	Slovakia																							*	*	*
Barcelona	Spain			*	*	*	*	*			*			*			*			*	*	*	*				*	*		*
Barcelos	Portugal																						*
Bregenz	Austria																												*
Bari	Italy							*
Barnaul	Russia					*
Bruck an der Mur	Austria																												*
Barreiro	Portugal																						*
Basel	Switzerland			*
Bath & NE Somerset	England					*
Baton Rouge	United States					*
Bayreuth	Germany						*	*
Beijing	China		*	*	*	*	*	*		*	*						*	*									*				*
Beirut	Lebanon					*
Beja	Portugal																						*
Belfast	Northern Ireland					*									*
Belgrade	Serbia			*		*
Belo Horizonte	Brazil			*		*																					*
Bendigo	Australia					*
Bengbu	China																				*
Bergen	Norway						*	*
Berlin	Germany	*		*	*	*	*	*			*			*			*	*		*			*				*
Bern	Switzerland			*		*
Bhilai Nagar	India												*
Bhopal	India												*
Bhubaneswar	India										*			*
Bialystok	Poland																							*	*	*
Bielefeld	Germany																						*
Bilbao	Spain			*		*																	*							*
Billings	United States					*
Birmingham (US)	United States					*
Birmingham	England			*		*	*	*							*					*	*	*
Bishkek	Kyrgyzstan					*
Bochum	Germany					*	*	*															*
Bogota	Colombia			*		*												*									*
Boise	United States					*
Bologna	Italy					*
Bonn	Germany					*																	*
Bordeaux	France					*		*												*							*			*
Boston	United States			*	*	*	*	*	*		*										*	*					*
Bottrop	Germany															*
Boulder	United States					*
Bozeman	United States					*
Braga	Portugal																						*
Bragança	Portugal																						*
Brasilia	Brazil			*		*																					*
Bratislava	Slovakia	*		*		*	*	*												*
Braunschweig	Germany																						*
Bremen	Germany					*																	*					*
Bremerhaven	Germany
Bridgeport	United States					*
Brisbane	Australia					*																					*
Bristol	England					*									*	*				*
Brno	Czech Republic					*										*
Brugge	Belgium																							*	*	*
Brussels	Belgium	*		*	*	*	*	*								*				*							*
Bucharest	Romania	*				*	*	*												*
Budapest	Hungary	*		*		*	*	*												*								*
Buenos Aires	Argentina			*	*	*	*	*									*										*
Buffalo	United States					*
Burlington	United States					*
Burgos	Spain																						*
Bursa, Turkey	Turkey					*
Busan	South Korea					*																					*
Bydgoszcz	Poland																							*	*	*
Cagliari	Italy
Cairo	EGYPT			*	*	*											*
Caldas da Rainha	Portugal																						*
Calgary	Canada					*
Cali	Colombia			*		*
Cambridge	England														*					*
Canberra	Australia					*
Cannes	France					*
Cape Town	South Africa			*		*	*	*
Caracas	Venezuela			*		*																					*
Cardiff	Wales					*									*					*				*	*	*
Cartagena	Colombia					*
Cartagena	Spain																						*
Casablanca	Morocco			*		*						*
Cascais	Portugal																						*
Castellón de la Plana	Spain																						*
Castelo Branco	Portugal																						*
Catania	Italy							*
Cedar Rapids	United States					*
Chandigarh	India												*
Changchun, Jilin	China		*			*				*
Changsha	China		*							*
Changzhi	China																				*
Changzhou	China									*											*
Charata	Argentina																													*
Charleston	United States					*
Charlotte	United States					*					*
Charlottesville	United States					*
Chattanooga	United States					*
Chemnitz	Germany															*							*
Chengdu	China		*			*				*																					*
Chennai	India					*							*
Cheyenne	United States					*
Chicago	United States			*	*	*	*	*			*			*				*			*	*					*
Chisinau	Moldova					*
Chittagong	Bangladesh					*
Chongqing	China		*			*				*																					*
Christchurch	New Zealand					*
Cincinnati	United States					*
City of Bissau	Guinea Bissau																													*
City of Guatemala	Guatemala																													*
Lappeenranta	Finland																													*
City of Roeselare	Belgium																													*
Clermont-Ferrand	France																							*	*	*
Cleveland	United States					*															*	*
Coimbatore	India												*
Coimbra	Portugal																						*	*	*	*
Colima City	Mexico																													*
Colombo	Sri Lanka					*
Colorado Springs	United States					*
Columbia (SC)	United States					*
Columbus	United States					*					*
Copenhagen	Denmark	*		*	*	*	*	*			*						*			*	*	*					*	*
Cordoba	Argentina			*		*																					*
Córdoba	Spain																						*
Cork	Republic of Ireland																							*	*	*
Corpus Christi	United States					*
Coruña (A)	Spain			*																			*
Coventry	England					*
Covilhã	Portugal																						*
Craiova	Romania																							*	*	*
Curitiba	Brazil			*		*																					*
Daegu	South Korea					*
Daejeon	South Korea					*	*	*
Dakar	Senegal					*
Dalian	China		*			*				*																					*
Dallas	United States			*		*																					*
Dar es Salaam	Tanzania					*
Dayton	United States					*
Delhi	India					*
Denver	United States					*																					*
Des Moines	United States					*
Detroit	United States					*															*	*
Dezhou	China																				*
Dhaka	Bangladesh					*											*
Dhanbad	India												*
Dijon	France					*																		*	*	*
District of Ngaka Modiri Molema	South Africa																													*
Dnepropetrovsk (Dnipro)	Ukraine					*
Doha	Qatar			*		*	*	*											*
Donetsk	Ukraine					*
Dongguan	China					*																									*
Dongying	China																				*
Donostia-San Sebastián	Spain															*							*
Dortmund	Germany					*																	*
Douala	Cameroon			*		*
Dresden	Germany					*														*			*
Dubai	United Arab Emirates			*	*	*	*	*			*			*			*	*	*
Dublin	Ireland	*		*		*	*	*			*									*								*
Dubrovnik	Croatia					*
Dubuque	United States																				*	*
Duisburg	Germany			*		*																	*
Durban	South Africa					*
Dushanbe	Tajikistan					*
Düsseldorf	Germany					*	*	*												*			*				*
Edinburgh	Scotland					*									*					*
Edmonton	Canada					*
Eindhoven	The Netherlands			*		*										*				*				*	*	*		*
Elche	Spain																						*
El Paso	United States					*
Enschede	The Netherlands																							*	*	*
Erfurt	Germany																						*	*	*	*
ESKILSTUNA	Sweden																									*
Espoo	Finland						*	*								*
Essen	Germany					*										*							*
Évora	Portugal																						*
Exeter	England														*
Fargo	United States					*
Faridabad	India												*
Faro	Portugal																						*
Feldkirch	Austria																												*
Florence	Italy			*		*		*								*
Fort Lauderdale	United States					*
Fortaleza	Brazil					*
Foshan	China					*				*																					*
Frankfurt am Main	Germany			*	*	*	*	*												*			*				*
Fredericton - St John	Canada					*
Freiburg im Breisgau	Germany																						*
Fresno	United States					*
Friedrichshafen	Germany																				*	*
Fuenlabrada	Spain																						*
Fuji	Japan					*
Fukuoka	Japan				*	*																					*
Funchal	Portugal																						*
Fuzhou	China		*			*				*																					*
Gdansk	Poland					*
Geelong	Australia					*
Gelsenkirchen	Germany																						*
Geneva	Switzerland			*	*	*	*	*
Genova	Italy							*
Gent (Ghent)	Belgium					*																		*	*	*
Getafe	Spain																						*
Ghaziabad	India												*
Gijón	Spain					*																	*
Glasgow	Scotland			*		*									*					*								*
Goettingen (Göttingen)	Germany																							*	*	*
Gold Coast	Australia					*
Gondomar	Portugal																						*
Gothenburg (Goteborg)	Sweden			*		*	*	*												*
Granada	Spain					*																	*
Grand Rapids	United States					*
Graz	Austria					*																		*	*	*			*
Green Bay	United States					*
Greensboro	United States					*
Greenville (South Carolina)	United States					*
Grenoble	France					*
Groningen	The Netherlands																							*	*	*
Guadalajara	Mexico					*																					*
Guangzhou	China		*	*		*				*																					*
Guarda	Portugal																						*
Guatemala City	Guatemala			*		*
Guayaquil	Ecuador			*		*
Guimarães	Portugal					*																	*
Guiyang	China									*
Guizhou	China		*
Gwalior	India												*
Gyor	Hungary																							*	*	*
Hagen	Germany																						*
Haifa	Israel					*
Haikou	China		*							*
Halifax	Canada					*
Halle (Saale)	Germany																						*
Hamburg	Germany			*		*	*	*								*				*			*				*	*
Hämeenlinna	Finland							*
Hamilton	Canada					*
Hamm	Germany																						*
Handan	China																				*
Hangzhou	China		*			*				*				*																	*
Hangzhouwan area	China																														*
Hannover	Germany					*	*	*															*
Hanoi	Vietnam					*
Harbin	China		*			*				*
Hartberg	Austria																												*
Hartford	United States					*
Havana	Cambodia					*
Hebi	China																				*
Hefei	China		*			*				*
Helsingborg	Sweden						*	*
Helsinki	Finland	*		*		*	*	*			*					*	*			*	*	*					*	*		*
Herne	Germany																						*
Hiroshima	Japan					*
Ho Chi Minh City	Vietnam			*		*
Hobart	Australia					*
Hohhot	China		*							*
Hong Kong	China			*	*	*	*	*			*						*	*									*
Honolulu	United States					*
Hospitalet de Llobregat	Spain																						*
Houston	United States			*		*																					*
Huainan	China																				*
Hyderabad	India					*							*
IMDEC Region ‐ Municipal Integration for the Development of East Catamarqueño	Argentina																													*
Incheon	South Korea					*																					*
Indianapolis	United States					*
Indore	India												*
Innsbruck	Austria																							*	*	*
Issy-les-Moulineaux	France																				*	*
Istanbul	Turkey			*	*	*											*
Izhevsk	Russia					*
Izmir	Turkey					*
Jabalpur	India												*
Jackson	United States					*
Jacksonville	United States					*
Jaipur	India					*					*		*
Jakarta	Indonesia			*	*	*					*						*	*
Jamshedpur	India												*
Jeddah	Saudi Arabia					*													*
Jerez de la Frontera	Spain																						*
Jerusalem	Israel			*		*
Jiading	China																														*
Jiangmen	China									*																					*
Jiangyin	China																														*
Jiaxing	China									*
Jinan	China		*			*				*
Jinhua	China																				*	*
Jodhpur	India												*
Joenkoeping	Sweden																							*	*	*
Joensuu	Finland							*
Johannesburg	South Africa			*	*	*											*	*
JYVÄSKYLÄ	Finland							*								*										*
Kagoshima	Japan					*
Kaliningrad	Russia					*
Kannur	India												*
Kanpur	India					*							*
Kansas City (MO)	United States					*			*		*																*
Kaohsiung	Taiwan PRC					*
Karachi	Pakistan			*		*											*
Karlsruhe	Germany					*														*			*
Karlstad	Sweden
Kassel	Germany																						*
Katowice	Poland					*																								*
Kaunas	Lithuania																							*	*	*
Kawasaki	Japan					*
Kazan	Russia					*
Kharkov	Ukraine					*
Khartoum	Sudan					*
Kiel	Germany					*																	*	*	*	*
Kielce	Poland																							*	*	*
Kiev	Ukraine			*		*
Kigali	Rwanda										*
Kingston	Jamaica					*
Kingston-Upon-Hull	England					*
Kinshasa	Democratic Republic of the Congo					*
Kitchener	Canada					*
Knoxville	United States					*
Kobe	Japan																										*
Kochi	India												*
Koge	Denmark							*
Kolkata	India			*		*							*
Kollam	India												*
Köln (Cologne)	Germany			*		*	*	*												*	*	*	*				*
Kortrijk	Belgium
Kosice	Slovakia					*																		*	*	*
Kota (Rajasthan)	India												*
Kozhikode	India												*
Kraków	Poland					*														*
Krasnoyarsk	Russia					*
Krefeld	Germany																						*
Kristiansand	Norway
Kuala Lumpur	Malaysia			*	*	*	*	*										*									*
Kunming	China		*			*				*																					*
Kuwait City	Kuwait			*		*													*
Kyoto	Japan					*																					*
La Paz	Bolivia			*		*
Lagos	Nigeria			*		*											*	*
Lahore	Pakistan					*
Lahti	Finland							*
Lancaster (Pennsylvania)	United States					*
Langfang	China																				*
Lanzhou	China		*							*
Larisa	Greece																							*	*	*
Las Palmas Gran Canaria	Spain																						*
Las Vegas	United States					*			*
Lausanne	Switzerland															*
Le Havre	France					*																								*
Leeds	England			*		*	*	*							*
Leganés	Spain																						*
Leicester	England																							*	*	*
Leipzig	Germany					*																	*				*
Leiria	Portugal																						*
Leuven	Belgium					*
Leverkusen	Germany																						*
Lexington	United States					*
Lhasa	China																				*
Liaoyuan	China																				*
Liège	Belgium					*
Liepaja	Latvia																							*	*	*
Lille	France			*		*														*
Lillesand	Norway
Lima	Peru			*		*																					*
Limoges	France					*																								*
Lincoln	United States					*
Linz	Austria			*		*																		*	*	*			*
Lisbon	Portugal	*		*		*	*	*								*				*	*	*	*							*
Little Rock	United States					*
Liupanshui	China																				*
Liverpool	England			*		*									*						*	*
Ljubljana	Slovenia	*		*		*	*	*												*				*	*	*		*
Logroño	Spain																						*
London	England	*		*	*	*	*	*			*			*	*	*	*	*		*	*	*					*
London	Canada					*
Los Angeles	United States			*	*	*	*	*	*		*						*	*									*
Louisville	United States					*			*
Loulé	Portugal																						*
Loures	Portugal																						*
Luanda	Angola					*
Lübeck	Germany																						*
Lucerne	Switzerland					*
Lucknow	India					*							*
Ludhiana	India												*
Ludwigshafen am Rhein	Germany																						*
Luohe	China																				*
Luxembourg	Luxembourg	*				*	*	*												*				*	*	*
Lviv	Ukraine					*
Lyon	France			*		*	*	*			*									*	*	*					*	*
Maastricht	The Netherlands																							*
Macau	China					*
Madison	United States					*
Madrid	Spain	*		*	*	*	*	*										*		*			*							*
Madurai	India					*							*
Magdeburg	Germany															*							*	*	*	*
Maia	Portugal																						*
Mainz	Germany																						*
Málaga (Malaga)	Spain			*		*															*	*	*
Malappuram	India												*
Malmo	Sweden					*														*								*		*
Manama	Bahrain			*		*	*	*											*
Manchester	England			*		*									*	*				*	*	*					*	*
Manchester	United States					*
Manila	The Philippines			*		*											*
Mannheim	Germany					*																	*
Maribor	Slovenia																							*	*	*
Maringá	Brazil															*
Marseille	France			*		*	*	*																			*
Matosinhos	Portugal																						*
Medellin	Colombia			*		*	*	*																			*
Meerut	India												*
Melbourne	Australia			*		*	*	*			*			*													*
Memphis	United States					*
Metz	France					*
Mexico City	Mexico			*	*	*	*	*						*			*	*									*			*
Miami	United States			*		*											*										*
Milan	Italy			*	*	*	*	*								*		*		*								*
Milton Keynes	The UK (England)
Milwaukee	United States					*
Minneapolis-Saint Paul	United States					*															*	*					*
Minsk	Belarus			*		*
Miskolc	Hungary																							*	*	*
Modena	Italy					*
Modesto	United States					*
Mohammedia	Morocco
Moita	Portugal																						*
Moka Flacq District Council	(Mauritius)																													*
Mönchengladbach	Germany																						*
Moncton	Canada					*
Monterrey	Mexico					*	*	*																			*
Montevideo	Uruguay			*		*																					*
Montgomery	United States					*
Montpellier	France					*																		*	*	*
Montreal	Canada			*		*	*	*			*																*
Moscow	Russia			*	*	*	*	*									*	*
Móstoles	Spain																						*
Mülheim	Germany																						*
Mumbai	India			*	*	*	*	*					*				*	*									*
München (Munich)	Germany			*		*	*	*									*			*			*				*
Municipality of Agua de Oro	Argentina																													*
Municipality of eThekwini‐Durban	South Africa																													*
Municipality of La Costa	Argentina																													*
Municipality of Patacamaya	Bolivia																													*
Municipality of Villa Gesell	Argentina																													*
Münster	Germany																						*
Murcia	Spain			*																			*
Muscat	Oman					*											*		*
Nagasaki	Japan					*
Nagoya	Japan			*		*
Nagpur	India												*
Nairobi	Kenya			*		*
Nanchang	China		*			*				*
Nancy	France																							*	*	*
Nanjing	China					*				*																	*				*
Nanning	China		*			*				*
Nanping	China																				*
Nantes	France					*		*								*
Nantong	China					*
Naples	Italy			*		*	*	*
Nashik	India												*
Nashville	United States					*
Nassau	Bahamas					*
Neuss	Germany																						*
New Delhi	India			*			*	*			*		*				*
New Orleans	United States					*			*
New Taipei City	Taiwan PRC															*
New York	United States			*	*	*	*	*			*			*			*	*			*	*					*
Newark	United States					*																					*
Newcastle	Australia					*
Newcastle	England					*									*	*
Nice	France			*		*		*						*
Nicosia	Cyprus	*																		*
Nijmegen	The Netherlands																							*	*	*
Nilüfer	Turkey															*
Ningbo	China					*				*											*	*									*
Ningxia	China		*
Nioro du Rip	Senegal																													*
Nitra	Slovakia																							*	*	*
Nizhny Novgorod	Russia					*
Norfolk	England
Norfolk-Virginia Beach	United States					*
Nottingham	England			*		*									*	*
Novosibirsk	Russia			*		*
Nürnberg (Nuremberg)	Germany					*																	*
Oakland	United States					*
Oberhausen	Germany																						*
Odense	Denmark					*		*																*	*	*
Odessa	Ukraine					*
Odivelas	Portugal																						*
Oeiras	Portugal																						*
Oklahoma City	United States					*
Oldenburg	Germany																						*
Olhão	Portugal																						*
Oliveira de Azeméis	Portugal																						*
Omaha	United States					*
Omsk	Russia					*
Orenburg	Russia					*
Orlando	United States					*																					*
Osaka	Japan			*	*	*	*	*																			*
Oslo	Norway			*		*	*	*									*										*
Osnabrück	Germany																						*
Osterholz	Germany
Ottawa	Canada			*		*	*	*
Oulu	Finland							*																*	*	*		*
Oviedo	Spain																						*	*	*	*
Oxford	England														*					*
PADOVA	Italy					*																			*	*
Palma de Mallorca	Spain			*																			*
Palmela	Portugal																						*
Pamplona (Pamplona/Iruña)	Spain					*																	*	*	*	*
Panama City	Panama			*		*	*	*																			*
Paredes	Portugal																						*
Paris	France	*		*	*	*	*	*			*						*	*		*							*
Parma	Italy					*
Patna	India												*
Patrai	Greece																							*	*	*
Pecs	Hungary																							*	*	*
Perm	Russia					*
Perth	Australia					*	*	*
Perugia	Italy							*																*	*	*
Petaling Jaya	Malaysia					*
Peterborough	England														*
Philadelphia	United States			*		*	*	*			*										*	*					*
Phnom Penh	Cambodia					*
Phoenix	United States			*		*
Phuket	Thailand										*
Pingxiang	China																				*
Pittsburgh	United States					*
Pleven	Bulgaria																							*	*	*
Plzen	Czech Republic																							*	*	*
Poitiers	France																							*	*	*
Ponta Delgada	Portugal																						*
Port Harcourt	Nigeria					*
Port Louis	Mauritania (Mauritius)					*
Port of Spain	Trinidad and Tobago					*
Portimão	Portugal																						*
Portland	United States					*								*							*	*					*
Portland (maine)	United States					*
Porto	Portugal			*		*																	*
Porto Alegre	Brazil					*																					*
Portsmouth	England																							*	*	*
Potsdam	Germany																						*
Póvoa de Varzim	Portugal																						*
Prague	Czech Republic	*		*		*	*	*								*				*
Pretoria	South Africa					*
Providence	United States					*			*
Jaen	Spain																													*
Puebla	Mexico					*																					*
Pudong area	China																														*
Pune	India					*					*		*
Putian	China																														*
Qingdao	China		*			*				*																					*
Qinhuangdao	China																				*
Quanzhou	China					*
Québec	Canada					*																					*
Queenstown	New Zealand					*
Quito	Ecuador			*		*
Rabat	Morocco			*		*
Raipur	India												*
Rajkot	India												*
Raleigh-Durham	United States					*																					*
Ramallah	Palestine											*
Ranchi	India												*
Reading	England														*
Recife	Brazil					*																					*
Regensburg	Germany																							*	*	*
Reims	France					*
Rennes	France					*
Reno	United States
Reykjavik	Iceland			*		*	*	*			*					*
Richmond	United States					*
Riga	Latvia	*		*		*	*	*												*
Rio de Janeiro	Brazil			*		*	*	*			*			*				*									*
Riverside	United States					*
Riyadh	Saudi Arabia			*		*	*	*									*		*
Roanoke	United States					*
Rochester (New York)	United States					*
Rochester (Minnesota)	United States					*
Rome	Italy	*		*		*	*	*									*			*
Rosario	Argentina			*
ROSTOCK	Germany															*							*		*	*
Rostov-na-Donu	Russia					*
Rotterdam	The Netherlands			*		*										*
Rouen	France					*
Ruse	Bulgaria																							*	*	*
Rzeszow	Poland																							*	*	*
Saarbrücken	Germany																						*
Sabadell	Spain																						*
Sacramento	United States					*
Saint-Étienne	France					*
Saint Petersburg	Russia			*		*	*	*
Salamanca	Spain																						*
Salt Lake City	United States					*
Salvador	Brazil			*		*																					*
Salzburg	Austria					*																		*	*	*			*
Samara	Russia					*
San Antonio	United States			*		*
San Cristóbal de La Laguna	Spain																						*
San Diego	United States			*		*			*					*							*	*					*
San Francisco	United States			*	*	*	*	*	*		*			*				*			*	*					*
San Jose	Costa Rica			*		*																					*
San José	United States					*															*	*					*
San Juan	Argentina					*
San Salvador	El Salvador					*																					*
Santa Ana-Anaheim	United States					*
Santa Cruz	Bolivia			*
Santa Cruz de Tenerife	Spain					*																	*
Santa Maria da Feira	Portugal																						*
Santander	Spain																				*	*	*
Santarém	Portugal																						*
Santiago	Chile			*		*	*	*																			*
SANTIAGO DE COMPOSTELA	Spain																									*
Santo Domingo	Dominican Republic			*		*																					*
Santo Tirso	Portugal																						*
Sao Paulo	Brazil			*	*	*	*	*									*	*									*
Sapporo	Japan					*
Sarajevo	Bosnia and Herzegovina			*		*
Saratov	Russia					*
Savannah	United States					*
Scottsdale	United States								*
Seattle	United States					*			*		*										*	*					*
Seixal	Portugal																						*
Seoul	South Korea			*	*	*	*	*			*			*			*	*									*
Setúbal	Portugal																						*
Sevastopol	Russia					*
Seville	Spain			*		*																	*
Sfax	Tunisia											*
Shanghai	China		*	*	*	*	*	*		*	*						*	*			*	*					*				*
Shantou	China					*
Sharjah	United Arab Emirates					*													*
Sheffield	England					*									*
Shenyang	China		*			*				*																					*
Shenzhen	China		*	*		*				*	*																*				*
Shijiazhuang	China		*							*
Sibiu	Romania																							*	*	*
Simferopol	Russia					*
Singapore	Singapore			*	*	*	*	*			*			*			*	*									*
Sintra	Portugal																						*
Sioux Falls	United States					*
Skopje	Macedonia			*		*
Sofia	Bulgaria	*		*		*	*	*												*
Solingen	Germany																						*
Sønderborg	Denmark															*
South Bend	United States								*
Southampton	England					*
Spokane	United States					*
Springfield (Illinois)	United States					*
Springfield (Massachusetts)	United States					*
Springfield (Missouri)	United States					*
Srinagar	India												*
Stavanger	Norway						*	*								*
St Louis	United States					*
Stockholm	Sweden	*		*	*	*	*	*			*						*	*		*							*
STOKE-ON-TRENT	England																									*
Strasbourg	France					*		*																			*
Stuttgart	Germany			*		*	*	*												*			*				*
Surat	India					*					*		*
SUWALKI	Poland																								*	*
Suwon	South Korea					*
Suzhou	China		*			*				*
Sydney	Australia			*	*	*	*	*			*						*	*									*
Syracuse	United States					*
Szczecin	Poland																							*	*	*
Taichung	Taiwan PRC					*
Tainan	Taiwan PRC					*
Taipei	Taiwan PRC				*	*	*	*			*						*										*			*
Taiyuan	China		*			*				*
Taizhou	China																				*	*
Tallahassee	United States					*
Tallinn	Estonia	*		*		*	*	*												*								*
Tampa	United States					*
Tampere	Finland						*	*								*								*	*	*
Tangshan	China									*
Tartu	Estonia															*								*		*
Tbilisi	Georgia			*		*
Tegucigalpa	Honduras					*
Tehran	Iran					*
Tel Aviv	Israel			*		*	*	*			*																*
Tepebaşı/Eskişehir	Turkey															*
Terrassa	Spain																						*
The Hague	Netherlands					*														*							*
Thessaloniki	Greece					*
Thiruvananthapuram	India												*
Thrissur	India												*
Tianjin	China		*	*		*				*																					*
Timisoara	Romania					*																		*	*	*
Tirana	Albania					*
Tirgu Mures	Romania																											*
Tiruchirappa	India												*
Tokyo	Japan			*	*	*	*	*			*			*			*	*									*
Toledo	United States					*
Tolyatti	Russia					*
Tomsk	Russia					*
Tongling	China																				*
Topeka	United States								*
Toronto	Canada			*	*	*	*	*			*							*									*
Torres Vedras	Portugal																						*
Toulouse	France					*														*
Trento	Italy																							*	*	*
Trier	Germany																							*	*	*
Trieste	Italy					*																		*	*	*
Trondheim	Norway						*	*
Tucson	United States					*
Tulsa	United States					*
Tunis	Tunisia			*		*
Turin (Torino)	Italy			*		*	*	*												*	*	*
Turku	Finland							*																*		*
Ulaanbaatar	Mongolia					*
Ulsan	South Korea					*
Umeaa	Sweden																							*
Uppsala	Sweden
Urumqi	China		*
Usti Nad Labem	Czech Republic																							*	*	*
Utrecht	Netherlands					*														*
Vadodara	India												*
Valencia	Spain			*		*														*			*
Valladolid	Spain			*												*							*	*	*	*
Valletta	Malta	*																		*
Valongo	Portugal																						*
Valparaíso	Chile					*																					*
Vancouver	Canada			*	*	*	*	*			*																*
Vantaa	Finland							*
Varanasi	India												*
Vasai Virar City	India												*
Västerås	Sweden						*	*
VENEZIA (Venice)	Italy					*																			*	*
Ventura-Oxnard	United States					*
Verona	Italy					*		*													*	*				*
Viana do Castelo	Portugal																						*
Vienna	Austria	*		*	*	*	*	*			*					*				*	*	*					*	*	*
Vigo	Spain			*																			*
Vijayawada	India												*
Villach	Austria																												*
Vila Franca de Xira	Portugal																						*
Vila Nova de Famalicão	Portugal																						*
Vila Nova de Gaia	Portugal																						*
Vila Real	Portugal																						*
Vilnius	Lithuania	*		*		*	*	*												*
Visakhapatnam	India												*
Viseu	Portugal																						*
Vitoria-Gasteiz	Spain															*							*
Vladivostok	Russia					*
Volgograd	Russia					*
Warsaw	Poland	*		*		*	*	*									*			*
Washington DC	United States			*	*	*	*	*	*		*										*	*					*
Weihai	China																				*
Wellington	New Zealand			*		*					*																*
Wenzhou	China					*				*											*
Wichita	United States					*
Wiesbaden	Germany																						*
Wilmington	United States					*
Winnipeg	Canada					*
Winston-Salem	United States					*
Wolkersdorf im Weinviertel	Austria																												*
Wollongong	Australia					*
Wrocław	Poland					*
Wörgl	Austria																												*
Wuhai	China																				*
Wuhan	China		*			*				*											*	*									*
Wuhu	China																				*
Wuppertal	Germany					*																	*
Wuxi	China					*				*				*							*	*									*
Xiamen	China		*			*				*
Xi'an	China		*			*				*
Xianyang	China																				*
Ya’an	China																				*
Yanbu	Saudi Arabia																		*
Yangon	Burma					*
Yangzhou	China					*				*																					*
Yantai-Weihai	China					*
Yekaterinburg	Russia					*
Yili	China																														*
Yinchuan	China		*											*
Yokohama	Japan					*																					*
Zagreb	Croatia	*		*		*										*				*				*
Zaporozhye	Tanzania					*
Zaragoza	Spain			*												*							*
Zhengzhou	China		*			*				*
Zhenjiang	China																				*	*
Zhongshan	China					*
Zhoushan	China									*
Zhuhai	China					*				*											*	*
Zhuzhou	China																				*										*
Zurich	Switzerland			*	*	*	*	*
	* Means that the scheme has been applied to the city

## Sheet: Ranking under each scheme
City	LRSC	SSCC	CIMI	GPCI (2017)	GPCI (2018)	ICI	EP (2017)	EP (2018)	CSCP	SCG	SCI-I	Juniper	UK-SCI	NSCI(2014)	NSCI(2016)	CoO	GSSCI	EDCi_Start	EDCi_Scale	City-IQ 2.0	City-IQ 3.0	IDC (Germany)	IDC (Portugal)	IDC (Spain)	EU-MSC (2007)	EU-MSC ( 2013)	EU-MSC ( 2014)	MSC-EU
Aachen						128																11
AAlborg								36																	4	3	5
Aarhus (Århus)								48										22	30	26	28				2	1	2
ABERDEEN													12												39	21	34
Abu Dhabi			97			69		95						23	23		2
Adana						369
Addis Ababa						494
Adelaide						163		84
Agra											48
Ahmedabad						345				32	13
Ajman						461
Akron						224
Al-Ain						444
Albacete																								12
Albany						161
Albuquerque						94
Alcalá de Henares																								12
Alcorcón																								12
Alexandria						408
Algiers						465
Alicante																								11
Allahabad											40
Allentown						185
Almada																							25
Almaty			118			400
Almería																								12
Amadora																							41
Amman			139			404
Amritsar											27
Amsterdam	7		10	7	6	18		5		13						5		3	5	2	4							1
Anchorage						273
ANCONA								85																	51	58	65
Ankara			120			245
Ann Arbor						114
Antalya						367
Antwerp			69			188
Asansol											33
Astana						460
Asuncion						487
Athens	26		122			62		107						24	24			56	56									20
Atlanta						20				35
Auckland			28			96		64
Augsburg																						12
Augusta						263
Aurangabad											47
Austin						29
Aveiro																							10
Badajoz																								12
Badalona																								12
Bakersfield						247
Baku			127			410
Ballarat						354
Baltimore			77			52
Bandung						438
Bangalore						139					9
Bangkok			90	33	36	106
BANSKA BYSTRICA																									56	46	54
Barcelona			26	24	24	30		92		9		9		18	13			9	13	16	16			1				3
Barcelos																							8
Bari								78
Barnaul						467
Barreiro																							38
Basel			34			133
Bath & NE Somerset						322
Baton Rouge						208
Bayreuth								61
Beijing		1	78	13	23	37		90	2	30				26	29	19
Beja																							45
Beirut						368
Belfast						167							15
Belgrade			110			323
Belo Horizonte			151			355
Bendigo						356
Bergen								2
Berlin	1		11	8	8	14		13		29		7		16	15	12		6	7			3
Bern			29			171
Bhilai Nagar											35
Bhopal											20
Bhubaneswar										32		19
BIALYSTOK																									53	60	66
Bielefeld																						12
Bilbao			103			147																		5
Billings						382
Birmingham (UK)			58			146		65					4					23	23	25	27
Birmingham (US)						192
Bishkek						475
Bochum						158		33														12
Bogota			117			178										26
Boise						186
Bologna						231
Bonn						207																11
Bordeaux						212		49										43	42
Boston			21	25	20	7		9		7										4	5
Boulder						101
Bozeman						330
Braga																							15
Bragança																							4
Brasilia			138			361
Bratislava	22		67			353		96										41	43
Braunschweig																						12
Bremen						194																7						14
Bridgeport						214
Brisbane						54
Bristol						123							1					13	16
Brno						335
BRUGGE																									20	35	37
Brussels	12		48	21	25	76		72										17	18
Bucharest	27					157		113										52	51
Budapest	18		53			74		86										33	33									18
Buenos Aires			76	40	38	82		114						31	28
Buffalo						156
Burgos																								11
Burlington						340
Bursa						397
Busan						68
Bydgoszcz																									57	57	62
Cairo			157	43	44	324								35	37
Caldas da Rainha																							46
Calgary						86
Cali			137			450
Cambridge													10					12	11
Canberra						152
Cannes						358
Cape Town			143			265		117
Caracas			162			428
CARDIFF						204							19					40	37						36	23	31
Cartagena						470																		11
Casablanca			148			420
Cascais																							9
Castellón de la Plana																								11
Castelo Branco																							35
Catania								81
Cedar Rapids						291
Chandigarh											7
Changchun, Jilin		30				388			42
Changsha		22							22
Changzhou									28
Charleston						184
Charlotte						109				20
Charlottesville						228
Chattanooga						267
Chemnitz																						12
Chengdu		10				259			18
Chennai						252					2
Cheyenne						414
Chicago			14	22	19	11		4		17		5				13				9	9
Chisinau						455
Chittagong						431
Chongqing		9				281			30
Christchurch						200
Cincinnati						124
CLERMONT-FERRAND																									28	29	26
Cleveland						165														24	22
Coimbatore											4
COIMBRA																							6		46	44	48
Cologne (Köln)			54			72		22										28	21	35	34	6
Colombo						327
Colorado Springs						196
Columbia						193
Columbus						116				25
Copenhagen	5		13	20	18	39		12		24				5	5			6	7	5	6							4
Cordoba			133			407
Córdoba																								11
CORK																									31	28	32
Corpus Christi						215
Coruña (A)																								11
Coventry						218
Curitiba						286
Covilhã			105																				50
CRAIOVA																									68	71	77
Curitiba			135
Daegu						160
Daejeon						189		71
Dakar						495
Dalian		17				315			19
Dallas			41			13
Dar es Salaam						493
Dayton						272
Delhi (new delhi)			159			199		112		23	16			36	38
Denver						31
Des Moines						142
Detroit						80														17	17
Dhaka						447								40	41
Dhanbad											50
DIJON						298																			25	34	35
Dnepropetrovsk						479
Doha			111			294		119									3
Donostia-San Sebastián																								9
Donetsk						486
Dongguan						310			6
Dortmund						138																11
Douala			160			497
Dresden						131												53	50			12
Dubai			60	23	29	33		101		40		11		22	26	17	1
Dublin	10		30			49		66		41								8	9									5
Dubrovnik						376
Dubuque																				13	13
Duisburg			91			153																12
Durban						405
Dushanbe						498
Düsseldorf						65		19										44	39			5
Edinburgh						89							13					19	22
Edmonton						125
Eindhoven			65			140												26	31						8	14	17	13
Elche																								11
El Paso						166
ENSCHEDE																									21	25	29
ERFURT																						13			32	24	30
ESKILSTUNA																											4
Espoo								47
Essen						148																11
Évora																							16
Exeter													20
Fargo						332
Faridabad											25
Faro																							14
Florence			98			211		77
Fort Lauderdale						103
Fortaleza						423
Foshan						394			23
Frankfurt am Main			42	12	15	56		28										25	20			2
Freiburg im Breisgau																						12
Friedrichshafen																				38	38
Fredericton - St John						314
Fresno						173
Fuenlabrada																								12
Fuji						403
Fukuoka				37	37	127
Funchal																							17
Fuzhou		16				344			21
Gdansk						242
Geelong						326
Gelsenkirchen																						12
Geneva			32	34	30	117		43
Genova								91
Gent						269																			16	17	20
Getafe																								12
Ghaziabad											32
Gijón						357																		11
Glasgow			68			95							7					36	34									6
GOETTINGEN																									22	20	24
Gold Coast						198
Gondomar																							44
Gothenburg (Goteborg)			33			151		1										34	26
Granada						385																		12
Grand Rapids						183
Graz						217																			13	13	16
Green Bay						236
Greensboro						203
Greenville						312
Grenoble						257
GRONINGEN																									15	15	21
Guadalajara						328
Guangzhou		3	109			113			3
Guarda																							42
Guatemala City			141			433
Guayaquil			150			469
Guimarães						454																	5
Guiyang									27
Guizhou		21
Gwallor											38
GYOR																									61	59	63
Hagen																						13
Haifa						317
Haikou		26							43
Halifax						202
Halle (Saale)																						12
Hamburg			31			42		25										20	15			1						2
Hämeenlinna								62
Hamilton						205
Hamm																						13
Hangzhou		5				299			5			20
Hannover						154		27														11
Hanoi						378
Harbin		23				396			35
Hartford						176
Havana						481
Hefei		20				411			16
Helsingborg								31
Helsinki	3		22			46		37		5				6	6			4	4	3	3							7
Herne																						12
Hiroshima						260
Hobart						264
Ho Chi Minh City			124			325
Hohhot		35							34
Hong Kong			9	9	9	27		89		18 (joint)				9	14	9
Honolulu						112
Hospitalet de Llobregat																								11
Houston			39			17
Hyderabad						316					8
Incheon						144
Indianapolis						107
Indore											19
INNSBRUCK																									12	11	13
Issy-les-Moulineaux																				21	26
Istanbul			114	30	34	53								27	22
Izhevsk						466
Jabalpur											49
Izmir						284
Jackson						270
Jacksonville						162
Jaipur						393				34	28
Jakarta			136	41	41	177				47				34	30	28
Jamshedpur											44
Jeddah						336											5
Jerez de la Frontera																								12
Jerusalem			121			219
Jiangmen									24
Jiaxing									8
Jinan		18				386			25
Jinhua																				33	35
Jodhpur											52
JOENKOEPING																									19	7	6
Joensuu								54
Johannesburg			156	44	42	380								29	35	24
JYVÄSKYLÄ								59																			8
Kagoshima						313
Kaliningrad						426
Kannur											42
Kanpur						448					45
Kansas City						78				38
Kaohsiung						321
Karachi			165			379								39	39
Karlsruhe						122												39	35			10
Kassel																						12
Katowice						307
KAUNAS																									59	56	67
Kawasaki						349
Kazan						375
Kharkov						459
Khartoum						499
KIEL						232																12			34	27	28
KIELCE																									64	62	68
Kiev			113			399
Kigali										50
Kingston						477
Kingston-Upon-Hull						283
Kinshasa						500
Kitchener						288
Knoxville						233
Kochi											5
Koge								39
Kolkata			163			383					6
Kollam											34
KOSICE						401																			54	54	60
Kota											43
Kozhikode											23
Kraków						306												51	52
Krasnoyarsk						443
Krefeld																						12
Kuala Lumpur			87	31	32	99		106								20
Kunming		27				374			32
Kuwait City			128			268											10
Kyoto						64
La Paz			152			482
Lagos			164			476								38	40	30
Lahore						432
Lahti								60
Lancaster						279
Lanzhou		28							38
LARISA																									60	65	71
Las Palmas Gran Canaria																								12
Las Vegas						51
Le Havre						341
Leeds			81			150		51					5
Leganés																								12
LEICESTER																									37	36	39
Leipzig						70																11
Leiria																							13
Leuven						296
Leverkusen																						13
Lexington						271
Liège						253
LIEPAJA																									66	52	58
Lille			84			254												48	46
Lima			131			293
Limoges						350
Lincoln						282
Linz			73			261																			9	10	14
Lisbon	14		52			90		87										24	29	23	23		1
Little Rock						210
Liverpool			82			129							18							27	29
LJUBLJANA	24		74			301		82										47	49						17	9	15	17
Logroño																								11
London (Canada)						278
London	4		2	1	1	2		45		1		2	2	2	2	1		1	1	1	1
Los Angeles			17	11	12	5		23		26				11	12	14
Louisville						206
Loulé																							19
Loures																							24
Luanda						492
Lübeck																						13
Lucerne						175
Lucknow						442					36
Ludhiana											22
Ludwigshafen am Rhein																						13
Luxembourg	15					222		46										35	44						1	2	1
Lviv						468
Lyon			44			66		10		45								21	19	37	37							10
MAASTRICHT																									18
Macau						308
Madison						170
Madrid	13		25	27	22	38		58								16		14	14
Madurai						452					12
MAGDEBURG																						12			33	38	42
Maia																							20
Mainz																						11
Málaga (Malaga)			89			290														39	39			4
Malappuram											53
Malmo						135												29	24									16
Manama			144			422		116									9
Manchester(US)						249
Manchester			59			34							3					16	17	14	14							8
Manila			146			287								33	34
Mannheim						134																11
MARIBOR																									30	37	40
Marseille			80			130		70
Matosinhos																							12
Medellín (Medellin)			129			141		118
Meerut											39
Melbourne			12			16		74		8		10
Memphis						97
Metz						359
Mexico City			107	38	39	73		105				16		30	27	23
Miami			51			26								15	17
Milan			45	32	31	40		68								18		46	45									11
Milton Keynes													6
Milwaukee						121
Minneapolis-Saint Paul						61														18	18
Minsk			108			457
MISKOLC																									67	64	69
Modena						333
Modesto						226
Moita																							48
Mönchengladbach																						12
Moncton						342
Monterrey						230		111
Montevideo			100			377
Montgomery						266
Montpellier						239																			11	18	19
Montreal			38			22		7		6
Moscow			70	35	33	48		104						17	21	22
Móstoles																								11
Mülheim																						11
Mumbai			158	42	43	92		115			10			37	36	29
Munich			37			21		32						14	16			11	8			4
Münster																						11
Murcia			95																					11
Muscat						419								32	33		7
Nagasaki						227
Nagoya			71			120
Nagpur											17
Nairobi			161			453
Nanchang		31				390			26
Nancy																									26	22	23
Nanjing		8				241			13
Nanning		32				372			36
Nantes						190		56
Nantong						391
Naples (Napoli)			119			136		100
Nashik											11
Nashville						84
Nassau						478
Neuss																						13
New Orleans						119
New York			1	2	2	4		14		4		3		7	7	6				15	15
Newark						87
Newcastle (Aus)						309
Newcastle (UK)						172							14
Nice			79			132		52				13
Nicosia	25																	60	60
NIJMEGEN																									14	19	22
Ningbo						304			44											20	20
Ningxia		33
NITRA																									47	55	59
Nizhny Novgorod						421
Norfolk-Virginia Beach						169
Nottingham			96			201							8
Novosibirsk			142			416
Nürnberg (Nuremberg)						180																9
Oakland						43
Oberhausen																						13
Odense						209		26																	5	6	7
Odessa						458
Odivelas																							34
Oeiras																							2
Oklahoma City						182
Oldenburg																						12
Olhão																							40
Oliveira de Azeméis																							11
Omaha						238
Omsk						441
Oporto						104
Orenburg						473
Orlando						50
Osaka			56	26	28	45		67
Oslo			23			36		8						8	8
Osnabrück																						13
Ottawa			35			126		35
Oulu								38																	7	16	12	9
OVIEDO																								11	50	43	47
Oxford													11					15	12
PADOVA						318																				53	61
Palma de Mallorca			92																					12
Palmela																							26
Pamplona (Pamplona/Iruña)						348																		10	41	32	38
Panama City			94			389		110
Paredes																							49
Paris	6		3	4	4	9		20		46				3	4	4		5	3
Parma						295
Patna											31
PATRAI																									58	66	74
PECS																									65	61	64
Perm						440
Perth						105		80
PERUGIA								75																	52	50	57
Petaling Jaya						362
Peterborough													9
Philadelphia			46			32		21		43										19	19
Phnom Penh, Cam						472
Phoenix			75			81
Phuket										49
Pittsburgh						75
PLEVEN																									69	70	75
PLZEN																									42	42	50
POITIERS																									29	30	25
Ponta Delgada																							36
Port Harcourt						496
Portimão																							29
Port Louis						485
Port of Spain						488
Portland (Maine)						240
Portland						41						12								11	11
Porto Alegre						381
Porto			88																				3
PORTSMOUTH																									38	33	36
Potsdam																						12
Póvoa de Varzim																							21
Prague	8		40			63		94										37	40
Pretoria						445
Providence						91
Puebla						387
Pune						346				36	1
Qingdao		15				337			14
Quanzhou						365
Québec						58
Queenstown						360
Quito			140			409
Rabat			155			471
Raipur											37
Rajkot											15
Raleigh-Durham						77
Ranchi											30
Reading													17
Recife						366
REGENSBURG																									24	12	18
Reims						305
Rennes						243
Reno						250
Reykjavik			5			235		44		44
Richmond						98
Riga	17		49			300		88										58	59
Rio de Janeiro			126			118		108		48		15				27
Riverside						88
Riyadh			153			371		121							32		4
Roanoke						274
Rochester (Minnesota)						275
Rochester (new YORK)						168
Rome	21		66			47		76						21	19			54	54
Rosario			130
Rostov-na-Donu						425
ROSTOCK																						13				31	33
Rotterdam			43			111
Rouen						338
RUSE																									70	67	72
RZESZOW																									48	49	55
Saarbrücken																						12
Sabadell																								11
Sacramento						59
Saint-Étienne						320
Saint Petersburg			123			93		109
Salamanca																								11
Salt Lake City						83
Salvador			147			363
Salzburg						174																			10	8	10
Samara						427
San Antonio			62			108
San Cristóbal de La Laguna																								12
San Diego			47			23						14								12	12
San Francisco			27	17	13			34		11		4				8				22	21
San Francisco - San Jose						3
San Jose (Costa Rica)			102			415
San José																				10	10
San Juan						463
San Salvador						451
Santa Ana-Anaheim						67
Santa Cruz			145
Santa Cruz de Tenerife						435																		11
Santa Maria da Feira																							43
Santander																				40	40			2
Santarém																							31
Santiago			86			149		120
SANTIAGO DE COMPOSTELA																											43
Santo Domingo			154			437
Santo Tirso																							37
Sao Paulo			116	39	40	79		98						25	25	25
Sapporo						145
Sarajevo			132			464
Saratov						456
Savannah						197
Seattle						15				18										8	8
Seixal																							33
Seoul			7	6	7	12		73		3		6		12	10	11
Setúbal																							39
Sevastopol						489
Seville			85			280																		11
Shanghai (Pudong for City IQ)		2	57	15	26	35		93	4	10				28	31	21				32	33
Shantou						449
Sharjah						352											6
Sheffield						216							16
Shenyang		19				373			39
Shenzhen		4	115			55			1	14
Shijiazhuang		24							41
SIBIU																									63	68	73
Simferopol						491
Singapore			6	5	5	6		41		2		1		4	3	2
Sintra																							28
Sioux Falls						364
Skopje			125			434
Sofia	28		101			258		103										50	53
Solingen																						13
Southampton						221
Spokane						246
Springfield (Illinois)						297
Springfield (Massachusetts)						234
Springfield (Missouri)						303
Srinagar											46
Stavanger								30
St Louis						137
Stockholm	2		16	16	11	28		3		15				1	1	7		2	2
STOKE-ON-TRENT																											45
Stockton						248
Strasbourg						213		40
Stuttgart			55			57		24										45	36			8
Surat						424				27	18
SUWALKI																										63	70
Suwon						331
Suzhou		6				220			7
Sydney			15	10	10	10		57		31				19	20	10
Syracuse						225
SZCZECIN																									62	51	56
Taichung						398
Tainan						370
Taipei				36	35	60		55		16				13	11
Taiyuan		25				392			31
Taizhou																				34	24
Tallahassee						115
Tallinn	11		50			237		83										18	28									15
Tampa						71
Tampere								42																	6	5	9
Tangshan									40
TARTU																									40		41
Tbilisi			112			418
Tegucigalpa						484
Tehran						413
Tel Aviv			72			44		99		42
Terrassa																								11
The Hague						110												32	38
Thessaloniki						244
Thiruvananthapuram											3
Thrissur											29
Tianjin		7	149			256			15
TIMISOARA						430																			55	69	76
Tirana						446
Tirgu Mures (Targu Mures)																												12
Tiruchirappa											26
Tokyo			4	3	3	1		69		28		8		10	9	15
Toledo						191
Tolyatti						474
Tomsk						462
Toronto			8	19	14	8		29		39						3
Torres Vedras																							30
Toulouse						155												31	27
TRENTO																									45	47	52
TRIER																									27	26	27
TRIESTE						339																			49	48	53
Trondheim								15
Tucson						181
Tulsa						187
Tunis			134			483
Turin (Torino)			106			164		79										55	55	30	31
Turku								50																	3		11
Ulaanbaatar						480
Ulsan						229
UMEAA																									23	4	3
Uppsala																		30	32
Urumqi		29
USTI NAD LABEM																									44	45	51
Utrecht						179												27	25
Vadodara											14
Valencia			63			195												42	47					11
VALLADOLID			99																					6	43	39	44
Valletta	16																	59	58
Valongo																							18
Valparaíso						406
Vancouver			36	28	21	25		18		21
Vantaa								53
Varanasi											41
Vasai Virar City											51
Västerås								11
VENEZIA (Venice)						277																				40	46
Ventura-Oxnard						159
Verona						319		63												41	41					41	49
Viana do Castelo																							7
Vienna	9		19	14	17	19		16		12								10	10	6	7							19
Vigo			104																					11
Vijayawada											21
Vila Franca de Xira																							47
Vila Nova de Famalicão																							22
Vila Nova de Gaia																							23
Vila Real																							27
Vilnius	19		61			292		97										49	48
Vladivostok						439
Visakhapatnam											24
Viseu																							32
Vitoria-Gasteiz																								8
Volgograd						436
Warsaw	20		64			102		102						20	18			38	41
Washington, DC			20	29	27	24		6		21										7	2
Wellington			18			100				37
Wenzhou						351			12
Wichita						276
Wiesbaden																						11
Wilmington						289
Winnipeg						223
Winston-Salem						255
Wollongong						262
Wrocław						311
Wuhan		12				302			20											28	30
Wuppertal						251																12
Wuxi						347			9			17								29	25
Xiamen		14				285			17
Xi'an		11				334			29
Yanbu																	8
Yangon						429
Yangzhou						384			33
Yantai-Weihai						417
Yekaterinburg						402
Yinchuan		34										18
Yokohama						143
Zagreb	23		83			329												57	57						35
Zaporozhye						490
Zaragoza			93																					7
Zhengzhou		13				395			37
Zhongshan						412
Zhenjiang																				31	32
Zhoushan									11
Zhuhai						348			10											36	36
Zurich			24	18	16	85		17
			Numbers refer to the ranking of the city under the assessment scheme

## Sheet: Guide
Astericks on the first tab indicate that the city has been evaluated under the assessment scheme
Numbers on the second tab indicate ranking of the cities evaluated under the assessment schemes
