# Supplementary material for: A global dataset on tools, frameworks, and indicator sets for smart city assessment
Source: Data Brief. 2020 Mar 2;29:105364. doi: 10.1016/j.dib.2020.105364 (PMC7068057; doi:10.1016/j.dib.2020.105364)
Supplement: Multimedia component 2 [file mmc2.xlsx]

## Sheet: Economy
Dimension	Indicator	Code	ASCIMER	U4SSC	LRSC	SSCC	UCLG	CITYkeys	EP	NSCI	EU-MSC	MSC-EU	IDC	ICI	SCI-I	ITU-T	Juniper	IES-City	CoO	SCMM	GPCI	UK-SCI	CIMI	SCC	WWC	SCBC	CSC	City-IQ	Boyd-Cohen	SCP	CSCP	GSSCI	SCG	EDCi	SCSGM
Innovation/innovation cculture	R&D expenditure (%of GDP)	EC01		1	1	1	1	1	1		1	1		1		1			1	1	1							1	1	1	1	1		1
	Policies, programs, and plans for promoting creativity/innovation	EC02	1				1	1					1				1	1	1	1	1	1	1	1			1		1			1	1	1	1
	Patent applications/registration per inhabitant	EC03		1	1					1	1					1			1		1									1	1
	The competitive position of the city in terms of science and engineering centers and facilities for developing disruptive technologies and ICT products	EC04								1				1		1			1	1		1	1	1			1			1		1
	ICT-enabled innovation leading to new businesses and market opportunities	EC05	1					1				1		1				1	1	1		1	1				1		1	1		1			1
Knowledge economy	Green economy (e.g., ciruclar economy, green jobs, etc.)	EC06						1						1
	Share of public/private investment in smart industries	EC07										1										1		1			1						1		1
	Rate of import-export related to smart industry and knowledge-intensive economy	EC08				1								1		1		1
	Industry-academia-government scoperation	EC09	1				1						1	1								1										1			1
	Contribution of knowledge economy and ICT initiatives to GDP (%)	EC10			1	1										1	1									1
	Space for knowledge exchange and business promotion, innovation hubs	EC11					1	1										1															1		1
	Share of e-business and E-commerce transactions	EC12		1	1		1					1	1			1		1				1				1		1						1
Entrepreneurship	Policies, programs, and plans for promoting entrepreneurship	EC13	1				1			1		1							1		1		1							1		1		1
	Changes in occupation norms (e.g., Self-employment rate )	EC14						1		1	1
	Small and Medium Enterprises (SMEa) trends	EC15		1												1		1				1
	Number of start-ups (new start ups)	EC16				1		1	1	1				1				1									1		1		1			1
	Promotion of start-up companies (providing space, collaboration, affordability,..)	EC17												1					1			1	1				1							1	1
	Number of businesses and new businesses registered annually	EC18						1		1	1				1		1	1	1				1	1										1
Finance	Funding and subsidies for smart city projects (public/private finance, crowdsourced, new forms of financing, etc.)	EC19						1				1	1				1							1			1					1	1	1	1
	Consideration of market demands and needs in smart city planning	EC20						1																1									1
	Total market value of the projet assets and commercial and industrial properties (% of total assessed value of all properties)	EC21						1													1
	Financial stability (e.g., city and per capita reserves , city's debt service ratio)	EC22													1								1
	Global/regional competitiveness in attracting companies with low sales taxes	EC23												1
	Tax collected as a percentage of tax billed	EC24											1	1	1				1		1
Tourism	Importance as a tourist hub	EC25	1					1			1			1				1	1		1		1
	Affordability and accessibility as a tourist destination for a diverse range of tourists (e.g., ease of entry, affordable accommodation, etc.)	EC26												1					1
	Tourism impact management (reduce negative impacts)	EC27	1
	Online and ICT-enabled tourism promotion (information dissemination, booking, payment, etc.)	EC28	1										1	1										1										1
Employment	City's employment/unemployment rate, measures to combat unemployment	EC29	1	1	1			1		1	1	1	1	1	1	1			1		1		1					1	1
	Availability of labor force, working age population, rate of youth employment	EC30		1				1						1					1		1
	Local employment opportunities (local jobs, suppliers, contractors, service providers)	EC31						1						1				1	1									1
	Employment rate imporoved by smart solutions (e.g., no. of jobs created annually)	EC32						1						1		1			1									1
	Rate of employment in tourism industry	EC33		1												1					1
	Rate of employment in knowledge-intensive sectors/ creative industry	EC34	1	1		1	1	1		1	1			1		1			1		1						1		1	1	1			1
Local & Global Interconnectedness (international embeddedness)	Gross regional product per capita (GRP)	EC35																		1									1
	Procurement style (Integrated and inter-operable service commissioning instead of silo-based and isolated procurement; green procurement)	EC36						1												1		1		1			1						1		1
	Presence of major international and domestic industries and enterprises in the city	EC37					1				1			1					1		1		1				1					1		1	1
	City internationalization activities (e.g. no. of international events and no. of attendees)	EC38	1				1	1			1	1		1			1		1		1		1						1					1
	Cross-city smart city initiatives and collaboration	EC39										1	1	1						1
	Importance in the national and regional scale (e.g., no, of major air, ground and, sea transportation terminals; airport access to CBD; no. of direct international/domestic flights)	EC40									1			1					1		1		1											1
	Adoption of International Organization for Standardization (e.g., ISO 37120) standards, certified companies involved in the initiatives and projects	EC41						1													1		1				1			1					1
	Using ICT measures for improving domestic and international communication and cooperation (e.g., presence of businesses in the internet)	EC42												1
Productivity and efficiency	GDP per employed person, growth rate, etc.	EC43				1		1		1	1			1	1	1		1	1		1		1					1	1		1
	Primary, secondary, and tertiary industry's share of GDP	EC44				1															1							1	1
	ICT measures to improve industry/economic/employee productivity	EC45																1								1		1				1
	Plans and strategies for economic development	EC46	1				1	1															1
	Foreign direct investment and inward investment	EC47				1								1				1	1					1										1
	Payback period and return on investment	EC48						1
	Cost-benefit analysis , total financial benefits and cost-savings, advantages offered to different stakeholders	EC49						1										1																	1
Flexibility of the labor market	Measures to improve accessibility to labor market	EC50	1							1
	ICT-enabled flexibility (e.g., online job advertisement and application, etc.) and improvement of traditional industry and job market	EC51	1							1																1								1
	Home-based work and workspace flexibilization (teleworking, tele-working)	EC52	1										1								1
	Timetable flexibilization ; working hour flexibility	EC53	1																		1
	Perception (and percentage) of getting a new job-flexibility of the workforce	EC54									1
Impacts	Costs of development, operation, and maintenance of smart city projects,	EC55						1										1									1							1	1
	Economic impacts of smart city initiatives (e.g., cost saving attributable to smart city solutions, cost savings attributable to CO2 reduction)	EC56						1										1						1			1
	Plans for management of risks (e.g., risks to business profitability, investment risk, etc.)	EC57	1													1			1	1	1			1											1

## Sheet: People (human factor (capital))
Dimension	Indicator	Code	ASCIMER	U4SSC	LRSC	SSCC	UCLG	CITYkeys	EP	NSCI	EU-MSC	MSC-EU	IDC	ICI	SCI-I	ITU-T	Juniper	IES-City	CoO	SCMM	GPCI	UK-SCI	CIMI	SCC	WWC	SCBC	CSC	City-IQ	Boyd-Cohen	SCP	CSCP	GSSCI	SCG	EDCi	SCSGM
Education/ lifelong learning	Importance as a knowledge hub (e.g. presence of flagship/ highly-ranked universities)	PE01					1		1		1			1					1		1		1				1							1
	Percentage of population working in higher education and R&D sector	PE02													1						1
	Update and adjustment of educational facilities, curricula, and material to improve digital skills and meet current needs of the labor market	PE03					1								1	1		1															1		1
	Measures to improve quality of educational infrastructure and to promote lifelong learning and skill development	PE04					1	1			1	1						1				1											1		1
	Adult literacy trends (accessibility and quality of education); school enrollment ratio	PE05		1				1		1	1		1	1		1		1
	Availability and penetration of e-learning and distance (remote) education systems	PE06	1				1						1			1	1	1		1						1							1
	Application of ICT technology, analytics platforms, and e-learning in schools/universities	PE07		1			1									1		1	1			1				1							1
	IT training and raising awareness about smart city benefits to make services accessible to all and ensure engagement of all in the smart city making process (improving ICT literacy)	PE08	1	1				1		1								1				1		1		1				1			1	1
	Student/teacher ratio; quality of school education	PE09													1
Level of qualification/ ICT skills	Percentage of population with secondary-level education	PE10		1	1					1	1		1			1			1				1				1		1
	Percentage of population with tertiary -level education	PE11		1	1		1			1	1		1		1	1			1							1	1	1	1		1			1
	Foreign language skills of the citizens	PE12									1			1																				1
	Individual level of computer skills (hardware and software); math and sceince skills	PE13	1									1	1						1		1					1		1					1
	Internet penetration (netizen ratio)	PE14		1						1					1	1		1	1								1	1	1
	Social networking penetration	PE15								1								1	1	1			1								1
	Level of digital and ICT literacy and technical capability, ability to use smart city products	PE16						1				1						1		1				1				1
Cosmopolitanism/ open mindedness	Inhabitants' atitude towards international treaties/agreements and towards imigration	PE17									1
	Share of foreigners and nationals born abroad	PE18									1										1		1						1
	Use of ICT measures to create an immigrant-friendly environment	PE19	1

## Sheet: Governance-institutional
Dimension	Indicator	Code	ASCIMER	U4SSC	LRSC	SSCC	UCLG	CITYkeys	EP	NSCI	EU-MSC	MSC-EU	IDC	ICI	SCI-I	ITU-T	Juniper	IES-City	CoO	SCMM	GPCI	UK-SCI	CIMI	SCC	WWC	SCBC	CSC	City-IQ	Boyd-Cohen	SCP	CSCP	GSSCI	SCG	EDCi	SCSGM
Visioning and leadership	Clear and inclusive digital strategy and smart city vision and policy at different levels that aligns strategic goals with KPIs and is argreed upon by stakeholders and city partners	IN01						1				1	1				1			1		1		1			1			1		1	1		1
	Smart city roadmap with clear milestones	IN02																		1				1									1		1
	Historical experience of technology development and uptake in the city	IN03																																1
	A broad-based leadership team that features appropriate mix of skills	IN04						1					1											1									1		1
	Sustained leadership commitment to long-term smart city programs	IN05						1									1			1		1										1
	Strong Leadership that promotes/supports innovation and smart solutions for urban transformation, secures financial support, provides subsidies and motivates citizens	IN06					1	1		1			1							1		1		1						1		1	1
	Plans and strategies for mainstreaming smart city planning (e.g., through pilot cases to lead by example, innovation champions, living labs, demonstrator projects, etc.) and for quality implementation of smart city projects	IN07											1							1		1		1			1		1	1		1	1		1
	Plans and strategies for performance monitoring and assessment of smart cities and using reporting results for revision and update of plans to accommodate technological changes	IN08						1												1		1			1		1								1
	Availability of risk governance and resilience plans and climate resilience strategies and using smart solutions for facilitating rapid response to events and problems	IN09								1			1											1											1
Legal and regulatory frameworks	Laws and regulations for smart city planning (the extent of update of traditional codes and legal and legislative frameworks governing city planning and management)	IN10						1		1						1	1							1
	Strategies to overcome organizational, legal and regulatory barriers	IN11								1			1						1	1			1	1
	Legal and regulatory frameworks to protect consumer privacy and regulate data privacy, ownership and access	IN12		1				1								1		1	1	1				1			1
Participation	Democracy,individual freedom, freedom of media, speech etc.	IN13								1	1			1					1		1		1												1
	Extent of involvement of local authority/city administration in smart solution programs (in addition to financing)	IN14						1					1									1								1					1
	Public participation and stakeholder engagement in decision making from early planning stages to implementation. Collaborative governance (stakeholder-centric)	IN15	1					1	1	1		1	1		1	1	1	1		1		1	1	1			1					1	1		1
	Political activity of inhabitants, voters turnout at city elections, turnout at city hearings	IN16		1	1		1	1	1		1					1													1
	ICT-enabled participation in bottom-up voluntary work/service	IN17	1					1
	E-governance and online civic engagement and feedback system	IN18	1	1		1	1	1		1		1	1		1	1		1		1		1	1	1		1	1	1	1		1	1	1	1	1
	Dynamic interconnection with citizens, communities, and businesses using digital technologies (without direct supervision of the officials), chatbot services, etc.	IN19					1									1	1			1				1		1		1							1
	Collaborative service production and delivery	IN20	1							1			1							1				1			1								1
Transparency	Governmental transparency and publication of governmental information and data	IN21	1				1	1				1	1	1	1	1		1	1	1			1	1		1	1	1							1
	Leadership accountability	IN22																1		1															1
	Mapping skills and transparent division of responsibilities between different actors involved	IN23						1					1							1		1				1	1						1		1
	Bureaucracy status (e.g., time needed to set up companies, get permissions, etc.)	IN24												1									1												1
	Corruption index and measures to fight corruption	IN25									1												1
Public and social services	Digitalization of governance and public expenditure on ICT and smart city transition	IN26		1			1	1	1			1	1			1	1			1		1		1		1
	the state of data/information sharing among various institutions (data sharing policy) to enhance efficiency and flexibility; One-stop platform for data integration and for online coordination of city services	IN27	1					1	1				1					1		1				1			1				1	1
	Presence of people and Public entities in social networks/media	IN28												1				1	1	1				1
	Penetration rate of government and private sector online service	IN29	1	1			1		1				1			1		1				1		1		1		1						1
	Presence of electronic and mobile payment platforms (e-payment)	IN30		1												1			1					1								1
Efficient and integrated urban management	Interoperability between urban systems and subsystems (using open standards) (including departmental planning and integration (for sharing infra) to Improve urban management and decision making process by Integration and interconnection of services;)	IN31	1					1				1		1				1		1		1		1			1					1			1
	The state of data/information sharing among various institutions (data sharing policy)	IN32											1							1				1			1								1
	Shared architecture (through developing common applications, common language and protocols, sharing data, etc.) for multi-level governance and inter-agency collaboration (e.g., among different sectors: emergency response, fire, water, power, polic, ...)	IN33	1					1		1		1	1				1	1		1		1		1			1						1		1
	Cross-agency coordination for integrated infrastructure management	IN34						1						1						1				1								1			1
	Public-private partnership	IN35										1	1				1	1				1	1				1						1
	Efficiency in the provision of services (e.g., through reduce silo-based and duplicated efforts, etc.)	IN36	1															1		1				1											1
	Appropriate balance of top-down and bottom-up governance processes	IN37	1					1					1
	Cross-city engagements and collaborations for knowledge exchange and experience/resource/service sharing	IN38								1		1	1	1				1	1	1							1			1		1	1		1

## Sheet: Environment
Dimension	Indicator	Code	ASCIMER	U4SSC	LRSC	SSCC	UCLG	CITYkeys	EP	NSCI	EU-MSC	MSC-EU	IDC	ICI	SCI-I	ITU-T	Juniper	IES-City	CoO	SCMM	GPCI	UK-SCI	CIMI	SCC	WWC	SCBC	CSC	City-IQ	Boyd-Cohen	SCP	CSCP	GSSCI	SCG	EDCi	SCSGM
Environmental monitoring and management	Sustainable natural resource management	EN01	1								1		1	1		1	1	1				1		1				1				1	1
	(ICT-enabled) enviromental monitoring infrastructure and activities (resources, ecosystem, biodiversity, native species, pollution levels, etc.)' leakage and waste detection, etc.	EN02	1		1	1		1		1						1		1		1		1	1	1		1	1	1				1
	Enviromental/ecosystem protection activities and efforts (individual, community, governmental)	EN03	1	1	1			1	1		1		1	1		1		1				1	1					1
	(ICT-enabled)activities to disseminate environmental quality information, instigate behavioral change and enhance environmental consciousness (tools for behavioral change, awareness raising)	EN04	1					1			1							1		1										1
	Life cycle impacts of ICT infrastructure and smart cities (emissions, etc.); Smart solutions' success in reducing life cycle impacts; Measures taken to increase lifetime of the project	EN05						1				1										1		1								1
	Citizen involvement in resource management (energy and water consumption etc.)	EN06	1									1	1															1
	Availability and implementation of climate resilience plans/strategies	EN07		1				1								1													1
General infrastructure	Availability of basic critical infrastructure (water supply, energy distribution, etc.)	EN08													1			1										1
	Decentralized and modular (autonomous) infrastructure systems that function interoperably ; distributed generation, storage, and transmission	EN09						1										1		1
	Green infrastructure and green city initiatives (green/intelligent buildings, green certification schemes such as LEED and BREEAM, etc.)	EN10	1	1					1			1	1	1		1		1				1					1		1			1
	Penetration level of energy saving technologies (e.g. in solar power, energy saving appliances etc.)	EN11										1	1			1	1					1
	Use of integrated smart management, operation, and monitoring systems in buildings (residential, commercial, etc.)	EN12											1			1		1		1		1										1
	Urban farming , food management (quality, self sufficiency, etc.), local food production	EN13	1	1				1						1
Built environment/planning and design	Urban sprawl containment policies (increasing compactness, urban refurbishment, brownfield/infill development, etc.)	EN14	1	1				1								1							1					1	1	1
	Mixed-use development and increased use of ground floor space for non-residential purposes (retail shops, restaurants, …); job-housing mix/proximity	EN15		1				1						1		1					1						1
	Area of green/blue space (per capita), rate of green space, publicly accessible green space	EN16		1	1			1	1		1			1		1			1		1							1	1		1
	Preservation of historic buildings	EN17												1	1
	Ambitiousness of building energy efficiency standards (adoption of Net Zero Energy Buildings NZEBs, etc.)	EN18							1				1	1						1		1		1			1			1
	Building Information System and Building Information Modelling (BIM)	EN19		1																				1			1	1	1
	ICT-enabled urban planning; Using ICT for space management and adaptation of space to user needs, improving thermal comfort, etc.	EN20	1	1				1					1		1									1
Materials	Efficiency of material consumtion	EN21						1				1	1							1		1
	Share of recycled and renewable materials used in projects (construction); reduce raw material use	EN22						1	1			1						1												1
Energy resources	Energy management plans and policies for diffeernt sectors	EN23		1											1							1		1				1				1
	Total energy consumption (residential, commercial, public buildings, etc. per capita, per GDP); energy intensity of the economy	EN24	1	1				1		1	1	1				1	1	1				1					1	1	1	1		1
	Penetration of clean and renewable energy sources (e.g., share of total energy generation and consumption, distributed generation)	EN25	1	1	1			1	1			1	1	1		1	1	1			1	1		1				1	1	1		1
	Efficient management and use of energy (buildings, public spaces, etc.) (manage supply-demand gap, reduce energy loss, prevent theft, etc.)	EN26	1	1				1	1			1	1					1		1		1		1			1			1		1
	Greenhouse gas emission intensity of energy consumption; rate of GHG reduction	EN27			1			1								1		1				1		1			1					1
	Smart grids (pervasive penetration; attention to different smart grid requirements)	EN28	1									1	1											1			1		1			1
	Using ICT measures for management, monitoring and saving of energy at domestic, commercial, industrial, and district levels ; smart metering; dynamic matching of supply and demand, etc.	EN29	1	1				1		1		1	1			1		1		1		1		1		1			1
	Reliability and quality of electricity supply; Average number and length of electricity service interruption (disruption, outage); use of ICT solutions for outage management	EN30		1											1	1		1						1			1
Water resources	Water management plans and policies (self-sufficiency, exploitation level, projection and modelling etc.)	EN31	1					1				1		1	1		1	1				1					1	1
	Quality of water resources and water bodies, quality monitoring	EN32		1										1	1	1		1	1		1			1			1
	Efficient generation and distribution and use of water, "Percentage of water consumed from freshwater sources"	EN33		1				1				1	1		1			1		1				1			1
	Total annual water consumption (cubic meter per capita; per GDP)	EN34	1	1				1			1	1				1		1				1		1			1		1
	Water loss monitoring and reduction (leakage, etc.)	EN35		1				1								1		1						1			1
	Water energy consumption (water-energy nexus)	EN36										1												1			1	1
	Use of smart water meters (smart metering)	EN37		1								1	1			1		1						1			1		1
	Using ICT measures for management, monitoring, and saving of water (domestic, commercial, industrial, etc.);	EN38		1				1		1		1	1			1		1		1				1			1
	Reliability: Average number and length of water service interruption	EN39		1											1
Waste (solid waste, waste water, sewage)	Waste management plans and policies	EN40	1									1		1				1				1						1
	Efficient and smart solid waste collection, disposal, and treatment	EN41		1	1	1			1	1		1	1		1	1		1		1								1
	Total per capita municipal waste (solid, hazardous, etc.) collected, rate of reduction	EN42						1										1				1	1						1	1
	Proportion of recycled waste (per total kilogram of waste produced/per person)	EN43		1				1	1	1				1	1	1		1	1		1								1	1	1
	Energy production from waste and waste water; waste to energy	EN44																1	1					1
	Sewage and wastewater management and treatment/recycling	EN45		1	1			1		1			1		1	1		1						1				1
	Drainage system management, stormwater management	EN46		1											1	1						1
	Using ICT measures such as smart sensors for management of solid waste, sewage discharge, waste water recycling (grey water reuse) etc.	EN47								1		1				1		1		1		1		1								1
Environmental quality/pollution	Air quality index/ pollution concentration levels (SO2, PM 2.5. PM 10), monitoring and control	EN48		1	1	1		1		1	1	1		1	1	1	1	1	1		1	1	1	1			1	1	1		1
	Per capita GHG emissions ((CO2, N2O, CH4) footprint, concentration, etc.),reduction strategies	EN49		1	1			1		1		1		1		1		1			1	1	1	1			1		1			1
	Water pollution index; reduce water contamination	EN50		1								1		1		1		1	1			1						1
	Soil pollution (levels, control, avoidance, …)	EN51
	Exposure to electromagnetic fields, impacts of ICT installations	EN52		1												1
	Noise pollution (exposure, monitoring, etc.)	EN53		1	1			1							1	1

## Sheet: Living
Dimension	Indicator	Code	ASCIMER	U4SSC	LRSC	SSCC	UCLG	CITYKeys	EP	NSCI	EU-MSC	MSC-EU	IDC	ICI	SCI-I	ITU-T	Juniper	IES-City	CoO	SCMM	GPCI	UK-SCI	CIMI	SCC	WWC	SCBC	CSC	City-IQ	Boyd-Cohen	SCP	CSCP	GSSCI	SCG	EDCi	SCSGM
Social cohesion/inclusion	Community cohesion (place attachment and sense of community, population turnover rate, "consciousness of citizenship", etc.)	LI01						1				1	1					1										1
	Demographic structure (age profile, population growth, etc.)	LI02											1	1			1						1					1
	Trust and norms of reciprocity	LI03					1					1																						1
	Diversity and measures for promoting diversity (simpson diversity index for housing, etc.)	LI04		1				1																			1							1
	Volunteer activities and civic engagement in social networks	LI05	1							1	1	1				1						1
	Universal design of the physical environment and ICT tools/services, improving engagemnet and service accessibility for people with disabilities and special needs	LI06	1				1	1				1				1		1					1
	Using ICT for promoting community connectivity and mutual support and changing behavior and norms (reciprocity, individual and family support), and improving social coherence	LI07	1					1										1				1				1
Equity and justice	Income level (Income/consumption inequity (Gini coefficient), mixed icome development, median income, purchasing power, poverty rate)	LI08		1	1			1	1		1	1		1	1	1	1	1			1		1			1		1	1					1
	Ethnic,cultural, and gender equality (income, access to opportunities, services, and infrastructure, etc.)	LI09	1	1	1						1			1	1	1	1	1			1		1	1			1	1
	Protection of human rights (freedom of speech, measures against slavery, etc.)	LI10												1							1		1
	Physical access (distance)to amenities (public, commercial, health, recreation space, transportation, green etc.) (e.g., % of people with access within a certain distance )	LI11	1	1				1			1					1															1			1
	Affordable, authorized and sustainable access to services and utilities (energy (% of income allocated to energy bills) , water, sanitation, transportation, health, education, etc.)	LI12	1	1				1			1	1			1	1	1	1			1	1	1	1					1		1	1
	Enhancement in affordability and accessibility to services, amenities, and utilities attributable to smart solutions	LI13	1					1		1				1				1	1			1	1	1			1							1
Cultural development	Percentage of municipal/individual budget allocated to culture, leisure, and recreation	LI14		1																			1						1					1
	Cultural infrastructure (attractions, sporting infrastructure, cultural and entertainment events and facilities such as cinema, art galleries, (connected) libraries, museum, theater, festivals, etc.)	LI15		1	1						1	1		1		1			1		1		1
	Size and quality of community centers and public indoor/outdoor recreation space per capita (square meters)	LI16	1	1				1	1					1	1	1			1															1
	Use of ICT for promotion of culture (information sharing, reservations, ticket selling, library management, etc.)	LI17	1													1
	Protection and management of cultural heritage (connection to existing heritage) and enhancing cultural/leisure time improvement	LI18	1	1			1	1				1		1	1	1					1											1
Housing/livelihood quality	Cost of living (average sum spent on food, clothes, transport, utility, etc.), ICT reducing these costs	LI19							1					1				1	1		1													1
	Housing quality (area per capita ); Informal housing and slum reduction	LI20		1				1			1	1			1	1			1	1			1					1	1					1
	Housing expenditure (affordability, share of income allocated for housing)	LI21		1	1			1						1		1			1		1		1
Healthcare	Healthcare expenditure (medical expenses, nursing care cost, social security cost, etc.); Ict reducing these costs	LI22																1	1				1	1			1	1
	Health insurance coverage	LI23		1											1	1												1
	Healthcare services and infrastructure per capita (hospital bed, doctors, nursing and midwifery personnel, mental health practitioners, etc)	LI24		1				1			1	1		1	1	1	1		1		1	1	1	1
	General well-being (life expectancy; morbidity and mortality rates; maternal and child mortality rates, mental health, stress levels, etc.)	LI25		1	1			1		1	1			1	1	1	1		1		1		1	1					1
	Childcare system, day care services for children	LI26		1							1				1
	Healthcare for elderly; wellbeing of seniors	LI27															1		1			1		1
	Use of ICT and smart technologies (e.g. RFID) for promoting well-being, for monitoring and control of diseases, and for Improving diagnostic, operation, and treatment methods; digital health portals and hospitals archiving/using electronic health records	LI28	1				1			1							1	1		1		1		1		1	1		1			1		1
	Use of ICT for trace-back monitoring of food and drugs	LI29	1																	1		1				1
	Percentage of citizens archiving electronic health records (e-health cards); citizens having direct access to their health information	LI30		1			1									1	1	1				1		1		1		1	1
	Sharing rate of records, information, and resources among clinics and hospitals (integrated and unified health records); sharing real-time info	LI31														1		1		1		1		1		1			1
	Adoption of telemedicine (remote diagnosis and treatment), telehomecare, e-health etc. (needed for aging communities specially), tele-health; online acess to health services, telecare service	LI32					1			1						1	1	1				1		1		1						1
Safety and security	Disaster risk planning, monitoring, and management (vulnerability assessment, mitigation plans, no. of fire fighters, no. of police officers, reduction of the rate of population living in disaster-prone areas, etc.)	LI33	1	1										1	1	1	1	1	1			1		1
	Response time for police and emergency departments (e.g. fire)	LI34		1											1	1	1	1						1				1
	Use of ICT for disaster prevention and prediction and control and emergency response (e.g. early warning systems for flood control monitoring, automatic control system (e.g. in trains), reliable emergency phone at strategic locations, etc.)	LI35											1			1	1	1	1	1		1		1		1		1				1
	Disaster-related economic losses; damage expenditure and economic loss reduction attributable to ICT usage	LI36		1												1		1			1			1
	Individual safety and security (e.g., number of deaths attributable to disasters, peace index, etc.)	LI37		1	1							1	1	1	1	1	1	1	1				1	1			1
	Community safety and crime rate (e.g. no. of crimes per 100,000 inhabitants, no. of terrorist attacks, etc. )	LI38		1				1		1	1	1	1	1	1		1	1	1		1		1	1					1
	Using technology and ICT for crime prediction, prevention and control and public safety improvement(e.g. lighting control, smart crime trend analysis, smart law enforcement, video surveillance, smart home monitoring system, CCTV, etc.)	LI39					1	1		1		1	1			1	1	1		1		1		1		1	1		1			1
	Crime reduction rate attributable to ICT usage	LI40						1									1	1								1
Convenience and satisfaction/ subjective well-being?	Satisfaction (perception of) with quality of life and urban services (transportation, healthcare, food, education, governmental services/transparency, etc.)	LI41			1			1	1		1					1					1		1	1		1								1	1
	ICT-enabled increase in employee satisfaction ( without and By ICT?)	LI42																1			1					1

## Sheet: Mobility (Transport and ICT) 
Dimension	Indicator	Code	ASCIMER	U4SSC	LRSC	SSCC	UCLG	CITY keys	EP	NSCI	EU-MSC	MSC-EU	IDC	ICI	SCI-I	ITU-T	Juniper	IES-City	CoO	SCMM	GPCI	UK-SCI	CIMI	SCC	WWC	SCBC	CSC	City-IQ	Boyd-Cohen	SCP	CSCP	GSSCI	SCG	EDCi	SCSGM
Transport infrastructure	Green transportation modes (e.g. Percentage of green vehicles, Evs, etc. on total registered vehicles, share of renewables in fuel mix)	MO01		1				1			1	1	1		1	1	1				1	1		1					1	1
	Number of EV charging stations in the city	MO02							1			1	1				1					1		1
	Autonomous Vehicle (AV) testing and deployment	MO03															1					1
	Public transport system and its quality, quantity, diversity, and multi-modality	MO04	1	1		1		1			1	1		1		1	1		1		1	1	1	1						1		1		1
	Private car ownership rate (proportion of economical cars)	MO05							1		1				1		1
	Car and bike sharing services (per 100,000 population); ridesharing …	MO06	1	1		1		1					1					1					1	1					1
	Cycling infrastructure options and facilities (e.g., %of length of bike routes in relation to length of streets (CITYkeys))	MO07	1	1	1			1				1		1			1	1				1	1						1	1		1
	Pedestrian environment and walking options, walkability and interconnectivity	MO08	1	1										1		1								1						1
	Street/pedestrian area smart/automatic lighting management system using ICT	MO09		1								1	1			1	1	1						1			1					1
Transportation management	Strategic transportation network management	MO10	1											1								1
	Travel distance (VMT/KMT), reduction in travel distance	MO11																1				1							1	1
	Share of total trips made by active (non-motorized)/public transport modes , public transport access and ridership	MO12	1	1	1	1		1				1		1		1	1	1			1						1		1	1
	Performance, safety, and efficiency of public transportation (e.g. environmental performance, ratio of travel time by private car and by public transportation), commuting time and ease of commute	MO13	1	1				1			1	1		1		1	1	1	1		1		1	1			1			1				1	1
	Real-time information about transit services and parking (digital bulletin boards for user-infrastructure communication), parking guidance system, smart parking, journey planner etc. (related to mobility as service)	MO14	1	1					1			1				1	1	1		1		1		1		1		1	1	1
	Road traffic efficiency, travel time, congestion levels, congestion management	MO15	1	1				1	1		1	1	1	1	1	1	1	1	1	1	1		1	1		1	1							1
	Road safety, rate of traffic accidents (leading to material and non-material damage), e.g. number of deaths per 100,000 population	MO16		1	1			1									1		1		1			1			1
	ICT-enabled transportation damage and fatalities reduction	MO17						1				1
	Private car traffic restriction	MO18	1																					1
	Sensing and monitoring for for real-time, smart and automated traffic management (e.g. road sensing, traffic signal control, speed limit control, parking, highway entry control, auto drive, transit signal proiority, traffic flow prediction, toll collection, communication and guidance between emergency vehicles and drivers, etc.); intelligent traffic management	MO19	1	1				1	1	1		1	1			1	1	1		1		1		1		1	1	1	1			1			1
	Trackability and traceability of goods and vehicles (using GIS and GPS systems)	MO20	1															1				1		1								1
	Demand-based pricing (e.g. "congestion pricing, congestion charging, variably priced toll lanes, variably priced parking spaces"); smart pricing, smart price policies	MO21						1									1	1						1					1
ICT infrastructure	Availability of IT and digital infrastructure (Wi-fi networks, wireless hotspots, kiosks, digital broadcasting …)for instrumentation (as enabler and accelerator); average network bandwidth	MO22	1	1		1	1		1	1		1	1	1		1	1	1	1	1	1	1	1	1		1	1				1	1	1		1
	Broadband internet (average broadband bandwidth available for data-intensive applications), fiber-optic channels, etc.	MO23		1			1	1	1	1				1		1	1	1	1	1		1		1		1	1					1	1		1
	Maintenance and regular revision of the ICT infrastructure, upgrading existing assets	MO24				1																													1
	Integrated platform for real-time smart city operation and management using interoperable, flexible, and open standards	MO25				1		1		1		1	1	1		1		1		1		1		1		1	1		1				1	1	1
	Fixed phone (landline) and mobile phone network coverage	MO26												1									1								1
	Rate of coverage by mobile broadband (3G, 4G, 5G); Mobile broadband speed	MO27		1			1		1	1								1	1			1		1			1	1				1		1
	Availability of apps (parking, multi-modal transportation, car sharing, crime reporting, e-payment etc.); apps using open data platforms	MO28							1					1			1	1		1		1		1			1		1						1
	Availability of smart computing technologies and platforms, big data platform	MO29				1
ICT management	Quality of internet service (e.g., download and upload sepeed, broadband reliability, etc.)	MO30		1		1		1		1		1		1		1	1	1		1	1	1	1	1		1	1				1	1	1	1	1
	Information privacy and security management; digital security (against hackers, etc.), cybersecurity	MO31	1					1	1							1	1	1	1	1				1	1		1		1				1		1
	Existence of systems, rules,and regulations to ensure Child Online Protection	MO32			1											1
	Application of cloud computing services	MO33														1		1				1		1			1				1
	Diversity of booking/payment options, digital transactions (tools, tickets, parking fees, etc.); electronic payment methods	MO34	1							1							1	1				1		1			1
	Integrated fare/payment system for inter-service fare digital fare collection capability (e.g. unified smart cards for different transit modes)	MO35	1			1				1				1						1		1		1			1		1		1
ICT accessibility	Physical accessibility of IT infrastructure (Wi-fi networks, wireless hotspots, fiber-optic channels, kiosks …), fibre internet	MO36		1				1	1	1		1		1			1							1			1				1	1	1	1	1
	Socio-economic accessibility to digital technologies , ICT affordability (fixed broadband and mobile cellular tariffs), etc.; digital inclusion, strategies for avoiding digital divide; rate of landline and mobile (cellular) subscription	MO37	1				1	1		1	1			1			1	1	1	1		1	1	1		1	1	1			1	1	1	1	1
	Per-capita public/private ICT expenditure; ICT edxpenditure of households	MO38											1			1
	Fixed and wireless broadband subscriptions (% of population); internet penetration; subscription per 100 inhabitants	MO39		1	1		1	1		1	1			1	1	1	1	1	1	1		1	1	1		1	1				1		1	1	1
	Personal computer/laptop/tablet ownership rate (per 1000 population)	MO40							1	1	1					1		1	1
	Smartphone penetration	MO41					1		1	1			1	1	1	1		1	1										1			1
	Free Wi-Fi coverage in public spaces (Wi-Fi hotspots) (e.g. % of the area of public spaces covered by wi-fi); access to LPWAN network; Wi-fu hotspots	MO42		1			1	1	1			1	1					1					1	1			1	1					1

## Sheet: Data management
Dimension	Indicator	Code	ASCIMER	U4SSC	LRSC	SSCC	UCLG	CITYkeys	EP	NSCI	EU-MSC	MSC-EU	IDC	ICI	SCI-I	ITU-T	Juniper	IES-City	CoO	SCMM	GPCI	UK-SCI	CIMI	SCC	WWC	SCBC	CSC	City-IQ	Boyd-Cohen	SCP	CSCP	GSSCI	SCG	EDCi	SCSGM
Data openness from Huovila et al.,	Availability and publication of data in an open formats under open licenses (open data platofrms)	DA01		1				1		1	1		1			1	1	1	1		1	1		1	1		1		1			1	1	1	1
	Open data platforms for making information (governmental, etc.) open to the public	DA02	1					1				1	1	1		1	1	1	1	1			1	1	1		1					1			1
	The user friendliness of the open data platform/portal	DA03																																	1
	Data platforms are linked to each other (to promote interoperability)	DA04						1																			1								1
Sensing and collecting	Infrastructure, systems and strategies for data collection (sensing, mining, etc.); application of big data	DA05	1							1		1						1		1		1		1	1	1	1	1				1			1
	Strategies and infrastructure for autonomous real-time sensing of data (sensors, mobile network, RFIDs, etc.)	DA06	1																	1				1			1	1							1
	Citizen participation for collecting real-time data and using them (e-citizen), regular crowd-sourced data collection	DA07					1					1						1		1				1	1								1		1
	Infrastructure for storing and structuring data	DA08																						1	1										1
	Systems, strategies, protocols, and infrastructure for timely data communication, sharing and reporting; open data policies	DA09	1					1		1							1			1			1	1	1		1	1				1	1		1
Judging (analytics)	Data quality management (data integrity, quality control)	DA10	1																					1	1										1
	Strategies, tools, and infra for data filtering and classification and for structuring data in a standardized formart suitable for promoting interoperability	DA11						1												1				1			1	1							1
	Systems, strategies, protocols, tools and infra for data processing, analysis and judgement ; data analytics	DA12																		1				1	1		1	1				1			1
	Strategies, tools, and infra to evaluate data and use it for making predictions and understand trends etc.	DA13																		1				1	1			1							1
Reacting	Government decision making (indicators examining whether results have been used by decision makers, for example to improve customer service) based on data and evidence. "Are you using insights obtained through data analytics – or similar methods - to inform your decision and policy making process?" (SCSGM)	DA14																		1					1		1	1							1
	Enterprise decision making (indicators examining whether results have been used by decision makers)	DA15																		1
	citizen decision making(indicators examining whether results have been used by decision makers, behavior change etc.)citizens access city data and use it to create new services (improve service design and delivery): source: BSI PSA 181 (critical success factors)	DA16																		1							1	1
Learning	Mode upgrading. Indicators measuring whether results of data analysis (smart solutions) have provided lessons that have been used to upgrade the mode of operation (feedback system)); "Achieve operational optimization"	DA17																						1	1			1							1
	Process upgrading Indicators measuring whether results of data analysis (smart solutions) have provided lessons that have been used to upgrade the mode of planning process (feedback system)); "Pursue predictive analytics"	DA18																1						1	1			1							1
	Experience upgrading : Indicators measuring whether results of data analysis (smart solutions) have provided lessons that have been used to upgrade the way different agents behave and interact (feedback system))	DA19																						1	1			1							1

## Sheet: Propagation (not included)
Dimension	Indicator	ASCIMER	CITYkeys	Easypark	Networked Society City Index
Replicability/Scalability (from CITYkeys); mainly for individual smart city projects	compatibility and alignment of smart city solutions/projects with people's values and social norms (extent of compatibility and fitness)		1
	Technical alignment and compatibility of the project/solutions with existing technological and infrastructural environment (the extent of fitness)		1
	Understandability and usability of smart city solutions for potential end-users (the extent of user-friendliness)		1
	Understandability and usability of smart city solutions for professional users (the extent of professional user-friendliness)		1
	The extent of smart project/solution' suitability for being tested as a pilot/trial project before implementation (potential for experimentation as a trial project); experimented as living labs		1		1
	The extent of clear benefits provided by the smart city project/solution to end users		1
	The extent of clear benefits provided by the smart city project/solution to stakeholders		1
	The extent of visibility of project outcomes and results to the public and external actors		1
	Project/solution's capability of offering solutions to problems common to cities other than the city of origin		1
	Existence level of market demand for the solution/project		1
Factors of success(from CITYkeys)mainly for individual smart city projects	"The extent to which the project changes the professional ‘state of the art’"		1
	"The extent to which the project changes the norms and values of the society"		1
	"The extent to which the project is copied in other cities and regions"		1
	"The extent to which the project is copied by other commercial parties"		1
	"The extent to which the project has contributed to, or inspired, changes in rules and regulations"		1
	"The extent to which the project has contributed to, or inspired, new forms of public procurement procedures"		1
	"The extent to which the project has contributed to, or inspired, the development of new forms of financing"		1
	"The number of visitors to the physical project site or to the website hosting the smart city project"		1
